# Supplementary material for: Anti-HSV Activity of Metallic Nanoparticles Functionalized with Sulfonates vs. Polyphenols
Source: Int J Mol Sci. 2022 Oct 28;23(21):13104. doi: 10.3390/ijms232113104 (PMC9657688; doi:10.3390/ijms232113104)
Supplement: Supplementary file 1 [file ijms-23-13104-s001.zip]

Archive with 1 entries (1 files):
- ijms-1965772-supplementary.pdf
